# Supplementary material for: Methylome of human skeletal muscle after acute & chronic resistance exercise training, detraining & retraining
Source: Sci Data. 2018 Oct 30;5:180213. doi: 10.1038/sdata.2018.213 (PMC6207066; doi:10.1038/sdata.2018.213)
Supplement: Supplementary file 1 [file sdata2018213-isa1.zip]

Archive with 3 entries (3 files):
- i_Investigation.txt
- s_sharples269_study.txt
- a_sharples269_assay.txt
