# Supplementary material for: Methylome of human skeletal muscle after acute & chronic resistance exercise training, detraining & retraining
Source: Sci Data. 2018 Oct 30;5:180213. doi: 10.1038/sdata.2018.213 (PMC6207066; doi:10.1038/sdata.2018.213)
Supplement: Supplementary file 1 [file sdata2018213-isa1.zip › i_Investigation.txt]

# Investigation File generated for Scientific Data with Investigation File Authoring Tool version 0.1.0 on 05/09/2018 - This metadata file is CC0
ONTOLOGY SOURCE REFERENCE
Term Source Name	UBERON	NCBITaxon	OBI	EFO	ERO	CHMO
Term Source File	http://data.bioontology.org/ontologies/UBERON	http://data.bioontology.org/ontologies/NCBITAXON	http://data.bioontology.org/ontologies/OBI	http://data.bioontology.org/ontologies/EFO	http://data.bioontology.org/ontologies/ERO	http://data.bioontology.org/ontologies/CHMO
Term Source Version	releases/2014-06-15	2016AB	2014-08-18	2.99	2013-08-02	releases/2014-11-20
Term Source Description	Uber Anatomy Ontology	National Center for Biotechnology Information (NCBI) Organismal Classification	Ontology for Biomedical Investigations	Experimental Factor Ontology	Eagle-I Research Resource Ontology	Chemical Methods Ontology
INVESTIGATION
Investigation Identifier
Investigation Title
Investigation Description
Investigation Submission Date
Investigation Public Release Date
INVESTIGATION PUBLICATIONS
Investigation PubMed ID
Investigation Publication DOI
Investigation Publication Author List
Investigation Publication Title
Investigation Publication Status
Investigation Publication Status Term Accession Number
Investigation Publication Status Term Source REF
INVESTIGATION CONTACTS
Investigation Person Last Name
Investigation Person Mid Initials
Investigation Person First Name
Investigation Person Address
Investigation Person Phone
Investigation Person Fax
Investigation Person Email
Investigation Person Affiliation
Investigation Person Roles
Investigation Person Roles Term Accession Number
Investigation Person Roles Term Source REF
STUDY
Study Identifier	10.1038/sdata.2018.213
Study Title	Methylome of human skeletal muscle after acute & chronic resistance exercise training, detraining & retraining
Study Submission Date	24/05/2018
Study Public Release Date	30/10/2018
Study Description	http://www.nature.com/articles/sdata2018213#abstract
Study File Name	s_sharples269_study.txt
Comment[Subject Keywords]	/;///
Comment[Manuscript Licence]	CC BY-4.0
Comment[Experimental Metadata Licence]	CC0
Comment[Supplementary Information File Name]		Supplementary Table 1
Comment[Supplementary Information File Type]	x-zip-compressed	vnd.openxmlformats-officedocument.wordprocessingml.document
Comment[Supplementary Information File URL]	http://www.nature.com/articles/sdata2018213#supplementary-information	http://www.nature.com/articles/sdata2018213#supplementary-information
Comment[Data Repository]	Gene Expression Omnibus
Comment[Data Record Accession]	GSE114763
Comment[Data Record URI]	http://identifiers.org/geo:GSE114763
STUDY DESIGN DESCRIPTORS
Study Design Type	epigenetic modification identification objective	repeated measure design	in vivo design
Study Design Type Term Accession Number	OBI:0001234	OBI:0500002	OBI:0001199
Study Design Type Term Source REF	OBI	OBI	OBI
STUDY PUBLICATIONS
Study PubMed ID	""
Study Publication DOI	doi:10.1038/s41598-018-20287-3
Study Publication Author List	""
Study Publication Title	""
Study Publication Status	published
Study Publication Status Term Accession Number	
Study Publication Status Term Source REF	
STUDY FACTORS
Study Factor Name	training stage
Study Factor Type	sampling time
Study Factor Type Term Accession Number	http://www.ebi.ac.uk/efo/EFO_0000689
Study Factor Type Term Source REF	EFO
STUDY ASSAYS
Study Assay Measurement Type	DNA methylation profiling assay
Study Assay Measurement Type Term Accession Number	OBI:0000634
Study Assay Measurement Type Term Source REF	OBI
Study Assay Technology Type	DNA microarray
Study Assay Technology Type Term Accession Number	OBI:0400148
Study Assay Technology Type Term Source REF	OBI
Study Assay Technology Platform	instrument; manufacturer
Study Assay File Name	a_sharples269_assay.txt
STUDY PROTOCOLS
Study Protocol Name	Experimental Design	Acute resistance exercise (acute RE), training (loading), detraining (unloading) and retraining (reloading)	Muscle Biopsies and Sample Preparation	Isolation of DNA and Bisulfite Treatment	Infinium MethylationEPIC BeadChip Array
Study Protocol Type	protocol	protocol	material processing	material processing	DNA methylation profiling assay
Study Protocol Type Term Accession Number	OBI:0000272	OBI:0000272	OBI:0000094	OBI:0000094	OBI:0000634
Study Protocol Type Term Source REF	ERO	ERO	CHMO	CHMO	ERO
Study Protocol Description					
Study Protocol URI	""	""	""	""	""
Study Protocol Version					
Study Protocol Parameters Name	""	""	""	""	instrument; manufacturer
Study Protocol Parameters Name Term Accession Number	""	""	""	""	""
Study Protocol Parameters Name Term Source REF	""	""	""	""	""
Study Protocol Components Name	""	""	""	""	""
Study Protocol Components Type	""	""	""	""	""
Study Protocol Components Type Term Accession Number	""	""	""	""	""
Study Protocol Components Type Term Source REF	""	""	""	""	""
STUDY CONTACTS
Study Person Last Name	Seaborne	Strauss	Cocks	Shepherd	O’Brien	Someren	Bell	Murgatroyd	Morton	Stewart	Mein	Sharples
Study Person First Name	R. A.	J.	M.	S.	T. D.	K. A. van	P. G.	C.	J. P.	C. E.	C. A.	A. P.
Study Person Mid Initials												
Study Person Email	""	""	""	""	""	""	""	""	""	""	""	a.p.sharples@googlemail.com
Study Person Phone												
Study Person Fax												
Study Person Address												
Study Person Affiliation	Institute for Science and Technology in Medicine (ISTM), School of Medicine, Keele University, Staffordshire, United Kingdom	Research Institute for Sport and Exercise Sciences, Liverpool John Moores University, Liverpool, United Kingdom	Research Institute for Sport and Exercise Sciences, Liverpool John Moores University, Liverpool, United Kingdom	Research Institute for Sport and Exercise Sciences, Liverpool John Moores University, Liverpool, United Kingdom	Research Institute for Sport and Exercise Sciences, Liverpool John Moores University, Liverpool, United Kingdom	Department of Sport, Exercise and Rehabilitation, Northumbria University, Newcastle upon Tyne, United Kingdom	Department of Sport, Exercise and Rehabilitation, Northumbria University, Newcastle upon Tyne, United Kingdom	School of Healthcare Science, Manchester Metropolitan University, Manchester, United Kingdom	Research Institute for Sport and Exercise Sciences, Liverpool John Moores University, Liverpool, United Kingdom	Research Institute for Sport and Exercise Sciences, Liverpool John Moores University, Liverpool, United Kingdom	The Genome Centre, Blizard Institute, Barts and the London School of Medicine and Dentistry, Queen Mary University of London, London, UK	Institute for Science and Technology in Medicine (ISTM), School of Medicine, Keele University, Staffordshire, United Kingdom
Study Person Roles												
Study Person Roles Term Accession Number												
Study Person Roles Term Source REF												
Comment[Study Person ORCID]												0000-0003-1526-9400
Comment[Funder]												
Comment[FundRef ID]												
Comment[Funder Term Source REF]												
Comment[Grant Identifier]												
