# Supplementary material for: Methylome of human skeletal muscle after acute & chronic resistance exercise training, detraining & retraining
Source: Sci Data. 2018 Oct 30;5:180213. doi: 10.1038/sdata.2018.213 (PMC6207066; doi:10.1038/sdata.2018.213)
Supplement: Supplementary file 1 [file sdata2018213-isa1.zip › s_sharples269_study.txt]

Source Name	Characteristics[organism]	Term Source REF	Term Accession Number	Characteristics[organism part]	Term Source REF	Term Accession Number	Protocol REF	Protocol REF	Protocol REF	Protocol REF	Sample Name	Factor Value[training stage]	Comment[participant number]
healthy previously un-trained male subject 1	Homo sapiens	NCBITaxon	NCBITaxon:9606	skeletal muscle tissue	UBERON	UBERON:0001134	Experimental Design	Acute resistance exercise (acute RE), training (loading), detraining (unloading) and retraining (reloading)	Muscle Biopsies and Sample Preparation	Isolation of DNA and Bisulfite Treatment	SkM_Epi_Mem_1	baseline	1
healthy previously un-trained male subject 1	Homo sapiens	NCBITaxon	NCBITaxon:9606	skeletal muscle tissue	UBERON	UBERON:0001134	Experimental Design	Acute resistance exercise (acute RE), training (loading), detraining (unloading) and retraining (reloading)	Muscle Biopsies and Sample Preparation	Isolation of DNA and Bisulfite Treatment	SkM_Epi_Mem_2	acute RE	1
healthy previously un-trained male subject 1	Homo sapiens	NCBITaxon	NCBITaxon:9606	skeletal muscle tissue	UBERON	UBERON:0001134	Experimental Design	Acute resistance exercise (acute RE), training (loading), detraining (unloading) and retraining (reloading)	Muscle Biopsies and Sample Preparation	Isolation of DNA and Bisulfite Treatment	SkM_Epi_Mem_3	training	1
healthy previously un-trained male subject 1	Homo sapiens	NCBITaxon	NCBITaxon:9606	skeletal muscle tissue	UBERON	UBERON:0001134	Experimental Design	Acute resistance exercise (acute RE), training (loading), detraining (unloading) and retraining (reloading)	Muscle Biopsies and Sample Preparation	Isolation of DNA and Bisulfite Treatment	SkM_Epi_Mem_4	detraining	1
healthy previously un-trained male subject 1	Homo sapiens	NCBITaxon	NCBITaxon:9606	skeletal muscle tissue	UBERON	UBERON:0001134	Experimental Design	Acute resistance exercise (acute RE), training (loading), detraining (unloading) and retraining (reloading)	Muscle Biopsies and Sample Preparation	Isolation of DNA and Bisulfite Treatment	SkM_Epi_Mem_5	retraining	1
healthy previously un-trained male subject 2	Homo sapiens	NCBITaxon	NCBITaxon:9606	skeletal muscle tissue	UBERON	UBERON:0001134	Experimental Design	Acute resistance exercise (acute RE), training (loading), detraining (unloading) and retraining (reloading)	Muscle Biopsies and Sample Preparation	Isolation of DNA and Bisulfite Treatment	SkM_Epi_Mem_6	baseline	2
healthy previously un-trained male subject 2	Homo sapiens	NCBITaxon	NCBITaxon:9606	skeletal muscle tissue	UBERON	UBERON:0001134	Experimental Design	Acute resistance exercise (acute RE), training (loading), detraining (unloading) and retraining (reloading)	Muscle Biopsies and Sample Preparation	Isolation of DNA and Bisulfite Treatment	SkM_Epi_Mem_7	acute RE	2
healthy previously un-trained male subject 2	Homo sapiens	NCBITaxon	NCBITaxon:9606	skeletal muscle tissue	UBERON	UBERON:0001134	Experimental Design	Acute resistance exercise (acute RE), training (loading), detraining (unloading) and retraining (reloading)	Muscle Biopsies and Sample Preparation	Isolation of DNA and Bisulfite Treatment	SkM_Epi_Mem_8	training	2
healthy previously un-trained male subject 2	Homo sapiens	NCBITaxon	NCBITaxon:9606	skeletal muscle tissue	UBERON	UBERON:0001134	Experimental Design	Acute resistance exercise (acute RE), training (loading), detraining (unloading) and retraining (reloading)	Muscle Biopsies and Sample Preparation	Isolation of DNA and Bisulfite Treatment	SkM_Epi_Mem_9	detraining	2
healthy previously un-trained male subject 2	Homo sapiens	NCBITaxon	NCBITaxon:9606	skeletal muscle tissue	UBERON	UBERON:0001134	Experimental Design	Acute resistance exercise (acute RE), training (loading), detraining (unloading) and retraining (reloading)	Muscle Biopsies and Sample Preparation	Isolation of DNA and Bisulfite Treatment	SkM_Epi_Mem_10	retraining	2
healthy previously un-trained male subject 3	Homo sapiens	NCBITaxon	NCBITaxon:9606	skeletal muscle tissue	UBERON	UBERON:0001134	Experimental Design	Acute resistance exercise (acute RE), training (loading), detraining (unloading) and retraining (reloading)	Muscle Biopsies and Sample Preparation	Isolation of DNA and Bisulfite Treatment	SkM_Epi_Mem_11	baseline	3
healthy previously un-trained male subject 3	Homo sapiens	NCBITaxon	NCBITaxon:9606	skeletal muscle tissue	UBERON	UBERON:0001134	Experimental Design	Acute resistance exercise (acute RE), training (loading), detraining (unloading) and retraining (reloading)	Muscle Biopsies and Sample Preparation	Isolation of DNA and Bisulfite Treatment	SkM_Epi_Mem_12	acute RE	3
healthy previously un-trained male subject 3	Homo sapiens	NCBITaxon	NCBITaxon:9606	skeletal muscle tissue	UBERON	UBERON:0001134	Experimental Design	Acute resistance exercise (acute RE), training (loading), detraining (unloading) and retraining (reloading)	Muscle Biopsies and Sample Preparation	Isolation of DNA and Bisulfite Treatment	SkM_Epi_Mem_13	training	3
healthy previously un-trained male subject 3	Homo sapiens	NCBITaxon	NCBITaxon:9606	skeletal muscle tissue	UBERON	UBERON:0001134	Experimental Design	Acute resistance exercise (acute RE), training (loading), detraining (unloading) and retraining (reloading)	Muscle Biopsies and Sample Preparation	Isolation of DNA and Bisulfite Treatment	SkM_Epi_Mem_14	detraining	3
healthy previously un-trained male subject 3	Homo sapiens	NCBITaxon	NCBITaxon:9606	skeletal muscle tissue	UBERON	UBERON:0001134	Experimental Design	Acute resistance exercise (acute RE), training (loading), detraining (unloading) and retraining (reloading)	Muscle Biopsies and Sample Preparation	Isolation of DNA and Bisulfite Treatment	SkM_Epi_Mem_15	retraining	3
healthy previously un-trained male subject 4	Homo sapiens	NCBITaxon	NCBITaxon:9606	skeletal muscle tissue	UBERON	UBERON:0001134	Experimental Design	Acute resistance exercise (acute RE), training (loading), detraining (unloading) and retraining (reloading)	Muscle Biopsies and Sample Preparation	Isolation of DNA and Bisulfite Treatment	SkM_Epi_Mem_16	baseline	4
healthy previously un-trained male subject 4	Homo sapiens	NCBITaxon	NCBITaxon:9606	skeletal muscle tissue	UBERON	UBERON:0001134	Experimental Design	Acute resistance exercise (acute RE), training (loading), detraining (unloading) and retraining (reloading)	Muscle Biopsies and Sample Preparation	Isolation of DNA and Bisulfite Treatment	SkM_Epi_Mem_17	acute RE	4
healthy previously un-trained male subject 4	Homo sapiens	NCBITaxon	NCBITaxon:9606	skeletal muscle tissue	UBERON	UBERON:0001134	Experimental Design	Acute resistance exercise (acute RE), training (loading), detraining (unloading) and retraining (reloading)	Muscle Biopsies and Sample Preparation	Isolation of DNA and Bisulfite Treatment	SkM_Epi_Mem_18	training	4
healthy previously un-trained male subject 4	Homo sapiens	NCBITaxon	NCBITaxon:9606	skeletal muscle tissue	UBERON	UBERON:0001134	Experimental Design	Acute resistance exercise (acute RE), training (loading), detraining (unloading) and retraining (reloading)	Muscle Biopsies and Sample Preparation	Isolation of DNA and Bisulfite Treatment	SkM_Epi_Mem_19	detraining	4
healthy previously un-trained male subject 4	Homo sapiens	NCBITaxon	NCBITaxon:9606	skeletal muscle tissue	UBERON	UBERON:0001134	Experimental Design	Acute resistance exercise (acute RE), training (loading), detraining (unloading) and retraining (reloading)	Muscle Biopsies and Sample Preparation	Isolation of DNA and Bisulfite Treatment	SkM_Epi_Mem_20	retraining	4
healthy previously un-trained male subject 5	Homo sapiens	NCBITaxon	NCBITaxon:9606	skeletal muscle tissue	UBERON	UBERON:0001134	Experimental Design	Acute resistance exercise (acute RE), training (loading), detraining (unloading) and retraining (reloading)	Muscle Biopsies and Sample Preparation	Isolation of DNA and Bisulfite Treatment	SkM_Epi_Mem_21	baseline	5
healthy previously un-trained male subject 5	Homo sapiens	NCBITaxon	NCBITaxon:9606	skeletal muscle tissue	UBERON	UBERON:0001134	Experimental Design	Acute resistance exercise (acute RE), training (loading), detraining (unloading) and retraining (reloading)	Muscle Biopsies and Sample Preparation	Isolation of DNA and Bisulfite Treatment	SkM_Epi_Mem_22	acute RE	5
healthy previously un-trained male subject 5	Homo sapiens	NCBITaxon	NCBITaxon:9606	skeletal muscle tissue	UBERON	UBERON:0001134	Experimental Design	Acute resistance exercise (acute RE), training (loading), detraining (unloading) and retraining (reloading)	Muscle Biopsies and Sample Preparation	Isolation of DNA and Bisulfite Treatment	SkM_Epi_Mem_23	training	5
healthy previously un-trained male subject 5	Homo sapiens	NCBITaxon	NCBITaxon:9606	skeletal muscle tissue	UBERON	UBERON:0001134	Experimental Design	Acute resistance exercise (acute RE), training (loading), detraining (unloading) and retraining (reloading)	Muscle Biopsies and Sample Preparation	Isolation of DNA and Bisulfite Treatment	SkM_Epi_Mem_24	detraining	5
healthy previously un-trained male subject 5	Homo sapiens	NCBITaxon	NCBITaxon:9606	skeletal muscle tissue	UBERON	UBERON:0001134	Experimental Design	Acute resistance exercise (acute RE), training (loading), detraining (unloading) and retraining (reloading)	Muscle Biopsies and Sample Preparation	Isolation of DNA and Bisulfite Treatment	SkM_Epi_Mem_25	retraining	5
healthy previously un-trained male subject 6	Homo sapiens	NCBITaxon	NCBITaxon:9606	skeletal muscle tissue	UBERON	UBERON:0001134	Experimental Design	Acute resistance exercise (acute RE), training (loading), detraining (unloading) and retraining (reloading)	Muscle Biopsies and Sample Preparation	Isolation of DNA and Bisulfite Treatment	SkM_Epi_Mem_26	baseline	6
healthy previously un-trained male subject 6	Homo sapiens	NCBITaxon	NCBITaxon:9606	skeletal muscle tissue	UBERON	UBERON:0001134	Experimental Design	Acute resistance exercise (acute RE), training (loading), detraining (unloading) and retraining (reloading)	Muscle Biopsies and Sample Preparation	Isolation of DNA and Bisulfite Treatment	SkM_Epi_Mem_27	acute RE	6
healthy previously un-trained male subject 6	Homo sapiens	NCBITaxon	NCBITaxon:9606	skeletal muscle tissue	UBERON	UBERON:0001134	Experimental Design	Acute resistance exercise (acute RE), training (loading), detraining (unloading) and retraining (reloading)	Muscle Biopsies and Sample Preparation	Isolation of DNA and Bisulfite Treatment	SkM_Epi_Mem_28	training	6
healthy previously un-trained male subject 6	Homo sapiens	NCBITaxon	NCBITaxon:9606	skeletal muscle tissue	UBERON	UBERON:0001134	Experimental Design	Acute resistance exercise (acute RE), training (loading), detraining (unloading) and retraining (reloading)	Muscle Biopsies and Sample Preparation	Isolation of DNA and Bisulfite Treatment	SkM_Epi_Mem_29	detraining	6
healthy previously un-trained male subject 6	Homo sapiens	NCBITaxon	NCBITaxon:9606	skeletal muscle tissue	UBERON	UBERON:0001134	Experimental Design	Acute resistance exercise (acute RE), training (loading), detraining (unloading) and retraining (reloading)	Muscle Biopsies and Sample Preparation	Isolation of DNA and Bisulfite Treatment	SkM_Epi_Mem_30	retraining	6
healthy previously un-trained male subject 7	Homo sapiens	NCBITaxon	NCBITaxon:9606	skeletal muscle tissue	UBERON	UBERON:0001134	Experimental Design	Acute resistance exercise (acute RE), training (loading), detraining (unloading) and retraining (reloading)	Muscle Biopsies and Sample Preparation	Isolation of DNA and Bisulfite Treatment	SkM_Epi_Mem_31	baseline	7
healthy previously un-trained male subject 7	Homo sapiens	NCBITaxon	NCBITaxon:9606	skeletal muscle tissue	UBERON	UBERON:0001134	Experimental Design	Acute resistance exercise (acute RE), training (loading), detraining (unloading) and retraining (reloading)	Muscle Biopsies and Sample Preparation	Isolation of DNA and Bisulfite Treatment	SkM_Epi_Mem_32	acute RE	7
healthy previously un-trained male subject 7	Homo sapiens	NCBITaxon	NCBITaxon:9606	skeletal muscle tissue	UBERON	UBERON:0001134	Experimental Design	Acute resistance exercise (acute RE), training (loading), detraining (unloading) and retraining (reloading)	Muscle Biopsies and Sample Preparation	Isolation of DNA and Bisulfite Treatment	SkM_Epi_Mem_33	training	7
healthy previously un-trained male subject 7	Homo sapiens	NCBITaxon	NCBITaxon:9606	skeletal muscle tissue	UBERON	UBERON:0001134	Experimental Design	Acute resistance exercise (acute RE), training (loading), detraining (unloading) and retraining (reloading)	Muscle Biopsies and Sample Preparation	Isolation of DNA and Bisulfite Treatment	SkM_Epi_Mem_34	detraining	7
healthy previously un-trained male subject 7	Homo sapiens	NCBITaxon	NCBITaxon:9606	skeletal muscle tissue	UBERON	UBERON:0001134	Experimental Design	Acute resistance exercise (acute RE), training (loading), detraining (unloading) and retraining (reloading)	Muscle Biopsies and Sample Preparation	Isolation of DNA and Bisulfite Treatment	SkM_Epi_Mem_35	retraining	7
healthy previously un-trained male subject 8	Homo sapiens	NCBITaxon	NCBITaxon:9606	skeletal muscle tissue	UBERON	UBERON:0001134	Experimental Design	Acute resistance exercise (acute RE), training (loading), detraining (unloading) and retraining (reloading)	Muscle Biopsies and Sample Preparation	Isolation of DNA and Bisulfite Treatment	SkM_Epi_Mem_36	baseline	8
healthy previously un-trained male subject 8	Homo sapiens	NCBITaxon	NCBITaxon:9606	skeletal muscle tissue	UBERON	UBERON:0001134	Experimental Design	Acute resistance exercise (acute RE), training (loading), detraining (unloading) and retraining (reloading)	Muscle Biopsies and Sample Preparation	Isolation of DNA and Bisulfite Treatment	SkM_Epi_Mem_37	acute RE	8
healthy previously un-trained male subject 8	Homo sapiens	NCBITaxon	NCBITaxon:9606	skeletal muscle tissue	UBERON	UBERON:0001134	Experimental Design	Acute resistance exercise (acute RE), training (loading), detraining (unloading) and retraining (reloading)	Muscle Biopsies and Sample Preparation	Isolation of DNA and Bisulfite Treatment	SkM_Epi_Mem_38	training	8
healthy previously un-trained male subject 8	Homo sapiens	NCBITaxon	NCBITaxon:9606	skeletal muscle tissue	UBERON	UBERON:0001134	Experimental Design	Acute resistance exercise (acute RE), training (loading), detraining (unloading) and retraining (reloading)	Muscle Biopsies and Sample Preparation	Isolation of DNA and Bisulfite Treatment	SkM_Epi_Mem_39	detraining	8
healthy previously un-trained male subject 1	Homo sapiens	NCBITaxon	NCBITaxon:9606	skeletal muscle tissue	UBERON	UBERON:0001134	Experimental Design	Acute resistance exercise (acute RE), training (loading), detraining (unloading) and retraining (reloading)	Muscle Biopsies and Sample Preparation	Isolation of DNA and Bisulfite Treatment	SkM_Epi_Mem_40	baseline	1
