# Supplementary material for: Methylome of human skeletal muscle after acute & chronic resistance exercise training, detraining & retraining
Source: Sci Data. 2018 Oct 30;5:180213. doi: 10.1038/sdata.2018.213 (PMC6207066; doi:10.1038/sdata.2018.213)
Supplement: Supplementary file 1 [file sdata2018213-isa1.zip › a_sharples269_assay.txt]

Sample Name	Protocol REF	Parameter Value[instrument]	Parameter Value[manufacturer]	Assay Name	Raw Data File	Comment[Data Repository]	Comment[Data Record Accession]	Comment[Data Record URI]
SkM_Epi_Mem_1	Infinium MethylationEPIC BeadChip Array	Infinium MethylationEPIC BeadChip Array	Illumina	GSM3149860	GSM3149860	Gene Expression Omnibus	GSE114763	http://identifiers.org/geo:GSE114763
SkM_Epi_Mem_2	Infinium MethylationEPIC BeadChip Array	Infinium MethylationEPIC BeadChip Array	Illumina	GSM3149861	GSM3149861	Gene Expression Omnibus	GSE114763	http://identifiers.org/geo:GSE114763
SkM_Epi_Mem_3	Infinium MethylationEPIC BeadChip Array	Infinium MethylationEPIC BeadChip Array	Illumina	GSM3149862	GSM3149862	Gene Expression Omnibus	GSE114763	http://identifiers.org/geo:GSE114763
SkM_Epi_Mem_4	Infinium MethylationEPIC BeadChip Array	Infinium MethylationEPIC BeadChip Array	Illumina	GSM3149863	GSM3149863	Gene Expression Omnibus	GSE114763	http://identifiers.org/geo:GSE114763
SkM_Epi_Mem_5	Infinium MethylationEPIC BeadChip Array	Infinium MethylationEPIC BeadChip Array	Illumina	GSM3149864	GSM3149864	Gene Expression Omnibus	GSE114763	http://identifiers.org/geo:GSE114763
SkM_Epi_Mem_6	Infinium MethylationEPIC BeadChip Array	Infinium MethylationEPIC BeadChip Array	Illumina	GSM3149865	GSM3149865	Gene Expression Omnibus	GSE114763	http://identifiers.org/geo:GSE114763
SkM_Epi_Mem_7	Infinium MethylationEPIC BeadChip Array	Infinium MethylationEPIC BeadChip Array	Illumina	GSM3149866	GSM3149866	Gene Expression Omnibus	GSE114763	http://identifiers.org/geo:GSE114763
SkM_Epi_Mem_8	Infinium MethylationEPIC BeadChip Array	Infinium MethylationEPIC BeadChip Array	Illumina	GSM3149867	GSM3149867	Gene Expression Omnibus	GSE114763	http://identifiers.org/geo:GSE114763
SkM_Epi_Mem_9	Infinium MethylationEPIC BeadChip Array	Infinium MethylationEPIC BeadChip Array	Illumina	GSM3149868	GSM3149868	Gene Expression Omnibus	GSE114763	http://identifiers.org/geo:GSE114763
SkM_Epi_Mem_10	Infinium MethylationEPIC BeadChip Array	Infinium MethylationEPIC BeadChip Array	Illumina	GSM3149869	GSM3149869	Gene Expression Omnibus	GSE114763	http://identifiers.org/geo:GSE114763
SkM_Epi_Mem_11	Infinium MethylationEPIC BeadChip Array	Infinium MethylationEPIC BeadChip Array	Illumina	GSM3149870	GSM3149870	Gene Expression Omnibus	GSE114763	http://identifiers.org/geo:GSE114763
SkM_Epi_Mem_12	Infinium MethylationEPIC BeadChip Array	Infinium MethylationEPIC BeadChip Array	Illumina	GSM3149871	GSM3149871	Gene Expression Omnibus	GSE114763	http://identifiers.org/geo:GSE114763
SkM_Epi_Mem_13	Infinium MethylationEPIC BeadChip Array	Infinium MethylationEPIC BeadChip Array	Illumina	GSM3149872	GSM3149872	Gene Expression Omnibus	GSE114763	http://identifiers.org/geo:GSE114763
SkM_Epi_Mem_14	Infinium MethylationEPIC BeadChip Array	Infinium MethylationEPIC BeadChip Array	Illumina	GSM3149873	GSM3149873	Gene Expression Omnibus	GSE114763	http://identifiers.org/geo:GSE114763
SkM_Epi_Mem_15	Infinium MethylationEPIC BeadChip Array	Infinium MethylationEPIC BeadChip Array	Illumina	GSM3149874	GSM3149874	Gene Expression Omnibus	GSE114763	http://identifiers.org/geo:GSE114763
SkM_Epi_Mem_16	Infinium MethylationEPIC BeadChip Array	Infinium MethylationEPIC BeadChip Array	Illumina	GSM3149875	GSM3149875	Gene Expression Omnibus	GSE114763	http://identifiers.org/geo:GSE114763
SkM_Epi_Mem_17	Infinium MethylationEPIC BeadChip Array	Infinium MethylationEPIC BeadChip Array	Illumina	GSM3149876	GSM3149876	Gene Expression Omnibus	GSE114763	http://identifiers.org/geo:GSE114763
SkM_Epi_Mem_18	Infinium MethylationEPIC BeadChip Array	Infinium MethylationEPIC BeadChip Array	Illumina	GSM3149877	GSM3149877	Gene Expression Omnibus	GSE114763	http://identifiers.org/geo:GSE114763
SkM_Epi_Mem_19	Infinium MethylationEPIC BeadChip Array	Infinium MethylationEPIC BeadChip Array	Illumina	GSM3149878	GSM3149878	Gene Expression Omnibus	GSE114763	http://identifiers.org/geo:GSE114763
SkM_Epi_Mem_20	Infinium MethylationEPIC BeadChip Array	Infinium MethylationEPIC BeadChip Array	Illumina	GSM3149879	GSM3149879	Gene Expression Omnibus	GSE114763	http://identifiers.org/geo:GSE114763
SkM_Epi_Mem_21	Infinium MethylationEPIC BeadChip Array	Infinium MethylationEPIC BeadChip Array	Illumina	GSM3149880	GSM3149880	Gene Expression Omnibus	GSE114763	http://identifiers.org/geo:GSE114763
SkM_Epi_Mem_22	Infinium MethylationEPIC BeadChip Array	Infinium MethylationEPIC BeadChip Array	Illumina	GSM3149881	GSM3149881	Gene Expression Omnibus	GSE114763	http://identifiers.org/geo:GSE114763
SkM_Epi_Mem_23	Infinium MethylationEPIC BeadChip Array	Infinium MethylationEPIC BeadChip Array	Illumina	GSM3149882	GSM3149882	Gene Expression Omnibus	GSE114763	http://identifiers.org/geo:GSE114763
SkM_Epi_Mem_24	Infinium MethylationEPIC BeadChip Array	Infinium MethylationEPIC BeadChip Array	Illumina	GSM3149883	GSM3149883	Gene Expression Omnibus	GSE114763	http://identifiers.org/geo:GSE114763
SkM_Epi_Mem_25	Infinium MethylationEPIC BeadChip Array	Infinium MethylationEPIC BeadChip Array	Illumina	GSM3149884	GSM3149884	Gene Expression Omnibus	GSE114763	http://identifiers.org/geo:GSE114763
SkM_Epi_Mem_26	Infinium MethylationEPIC BeadChip Array	Infinium MethylationEPIC BeadChip Array	Illumina	GSM3149885	GSM3149885	Gene Expression Omnibus	GSE114763	http://identifiers.org/geo:GSE114763
SkM_Epi_Mem_27	Infinium MethylationEPIC BeadChip Array	Infinium MethylationEPIC BeadChip Array	Illumina	GSM3149886	GSM3149886	Gene Expression Omnibus	GSE114763	http://identifiers.org/geo:GSE114763
SkM_Epi_Mem_28	Infinium MethylationEPIC BeadChip Array	Infinium MethylationEPIC BeadChip Array	Illumina	GSM3149887	GSM3149887	Gene Expression Omnibus	GSE114763	http://identifiers.org/geo:GSE114763
SkM_Epi_Mem_29	Infinium MethylationEPIC BeadChip Array	Infinium MethylationEPIC BeadChip Array	Illumina	GSM3149888	GSM3149888	Gene Expression Omnibus	GSE114763	http://identifiers.org/geo:GSE114763
SkM_Epi_Mem_30	Infinium MethylationEPIC BeadChip Array	Infinium MethylationEPIC BeadChip Array	Illumina	GSM3149889	GSM3149889	Gene Expression Omnibus	GSE114763	http://identifiers.org/geo:GSE114763
SkM_Epi_Mem_31	Infinium MethylationEPIC BeadChip Array	Infinium MethylationEPIC BeadChip Array	Illumina	GSM3149890	GSM3149890	Gene Expression Omnibus	GSE114763	http://identifiers.org/geo:GSE114763
SkM_Epi_Mem_32	Infinium MethylationEPIC BeadChip Array	Infinium MethylationEPIC BeadChip Array	Illumina	GSM3149891	GSM3149891	Gene Expression Omnibus	GSE114763	http://identifiers.org/geo:GSE114763
SkM_Epi_Mem_33	Infinium MethylationEPIC BeadChip Array	Infinium MethylationEPIC BeadChip Array	Illumina	GSM3149892	GSM3149892	Gene Expression Omnibus	GSE114763	http://identifiers.org/geo:GSE114763
SkM_Epi_Mem_34	Infinium MethylationEPIC BeadChip Array	Infinium MethylationEPIC BeadChip Array	Illumina	GSM3149893	GSM3149893	Gene Expression Omnibus	GSE114763	http://identifiers.org/geo:GSE114763
SkM_Epi_Mem_35	Infinium MethylationEPIC BeadChip Array	Infinium MethylationEPIC BeadChip Array	Illumina	GSM3149894	GSM3149894	Gene Expression Omnibus	GSE114763	http://identifiers.org/geo:GSE114763
SkM_Epi_Mem_36	Infinium MethylationEPIC BeadChip Array	Infinium MethylationEPIC BeadChip Array	Illumina	GSM3149895	GSM3149895	Gene Expression Omnibus	GSE114763	http://identifiers.org/geo:GSE114763
SkM_Epi_Mem_37	Infinium MethylationEPIC BeadChip Array	Infinium MethylationEPIC BeadChip Array	Illumina	GSM3149896	GSM3149896	Gene Expression Omnibus	GSE114763	http://identifiers.org/geo:GSE114763
SkM_Epi_Mem_38	Infinium MethylationEPIC BeadChip Array	Infinium MethylationEPIC BeadChip Array	Illumina	GSM3149897	GSM3149897	Gene Expression Omnibus	GSE114763	http://identifiers.org/geo:GSE114763
SkM_Epi_Mem_39	Infinium MethylationEPIC BeadChip Array	Infinium MethylationEPIC BeadChip Array	Illumina	GSM3149898	GSM3149898	Gene Expression Omnibus	GSE114763	http://identifiers.org/geo:GSE114763
SkM_Epi_Mem_40	Infinium MethylationEPIC BeadChip Array	Infinium MethylationEPIC BeadChip Array	Illumina	GSM3149899	GSM3149899	Gene Expression Omnibus	GSE114763	http://identifiers.org/geo:GSE114763
